# Supplementary material for: Child Mortality Estimation: Methods Used to Adjust for Bias due to AIDS in Estimating Trends in Under-Five Mortality
Source: PLoS Med. 2012 Aug 28;9(8):e1001298. doi: 10.1371/journal.pmed.1001298 (PMC3429377; doi:10.1371/journal.pmed.1001298)
Supplement: Protocol S1 — Spreadsheet to estimate AIDS bias in full birth history estimates of child mortality: example application to Zambia 2007. (XLS) [file pmed.1001298.s001.xls]

## Sheet: Notes
Notes on Application
1. Base data (blue column headings) come from Spectrum:
	Annual births from Demography section, Vital Events
	Mothers needing PMTCT from AIDS (AIM) section, Children 0 to 14
	Infants newly infected from AIDS (AIM) section, Children under 1
2. Column E is calculated from columns B and C; it is included only for informational purposes.
3. It is assumed that mothers needing PMTCT approximate births to HIV+ women
4. It is assumed that new infant infections approximate new infections to newborns in the year
5. Input values are needed for 20 years before the survey because of the cohort projection
Notes on Interpretation
1. The calculations are made seperately for a range of "non-HIV" under-5 mortality
	Selected "non-HIV" U5MR should not of course be below the "Uncorrected U5MR" level
2. Results are summarized for each non-HIV U5MR level on the "Corrrected U5MR" sheet
3. It is necessary to choose an approximate level of "non-HIV" U5MR to find the aadjusted value of U5MR
4. Adjustments are given for 3 5-year periods before the survey in two formats:
	0-4, 5-9 and 10-14 years before the survey
	1-5, 6-10 and 11-15 years before the survey, to adjust for birth displacement in DHS data

## Sheet: Base values
Country	Zambia
Survey Year	2007
Year	Base data from Spectrum 3			% HIV Prevalence among pregnant women 15-49 (from B and C)
	Annual Births	Number of women in need of PMTCT *	Infants newly infected
2007	511451	73355	21769	0.143425
2006	504791	72417	21467	0.143459
2005	498754	71405	21168	0.143167
2004	493613	70536	21288	0.142897
2003	487883	69722	21371	0.142907
2002	481145	69167	21185	0.143755
2001	474211	69045	21135	0.1456
2000	465753	68913	21027	0.14796
1999	457684	69034	20954	0.150833
1998	450082	69416	20921	0.15423
1997	441863	69612	20784	0.157542
1996	433884	69493	20529	0.160165							0
1995	426399	68731	20087	0.161189
1994	418348	66300	19140	0.15848
1993	409259	60906	17338	0.14882
1992	399814	51964	14639	0.12997
1991	388840	40251	11206	0.103516
1990	378460	28100	7713	0.0742483
1989	368937	17630	4775	0.0477859
1988	358624	10055	2677	0.0280377
1987	347704	5323	1393	0.015309
1986	335774	2669	682	0.0079488
1985	323436	1298	322	0.00401316
* Taken to approximate number of pregnant HIV+ women
Mortality for HIV- Children Princeton "West"Model life table
Non-HIV 1Lx values
Age	U5MR = 50			U5MR = 75			U5MR = 100			U5MR = 125			U5MR = 150			U5MR = 200			U5MR = 250
	l(x) Male	l(x) Female	1Lx Both Sexes	l(x) Male	l(x) Female	1Lx Both Sexes	l(x) Male	l(x) Female	1Lx Both Sexes	l(x) Male	l(x) Female	1Lx Both Sexes	l(x) Male	l(x) Female	1Lx Both Sexes	l(x) Male	l(x) Female	1Lx Both Sexes	l(x) Male	l(x) Female	1Lx Both Sexes
0	1	1	0.968094	1	1	0.954979	1	1	0.949434	1	1	0.929497	1	1	0.927303	1	1	0.892339	1	1	0.86636
1	0.95372	0.96395	0.957818	0.94343	0.95372	0.95006	0.92137	0.93265	0.920978	0.90962	0.92137	0.912221	0.88476	0.8974	0.884351	0.85617	0.87087	0.851795	0.82447	0.8408	0.816272
2	0.9477	0.9602	0.954319	0.93453	0.9477	0.945394	0.90584	0.92058	0.910989	0.89028	0.90584	0.900577	0.85753	0.87421	0.867305	0.81963	0.839	0.828184	0.77972	0.80019	0.786286
3	0.94462	0.95821	0.952262	0.93011	0.94462	0.942696	0.89862	0.91479	0.905601	0.88157	0.89862	0.894417	0.84547	0.86388	0.858625	0.80345	0.82489	0.81622	0.75989	0.7822	0.771093
4	0.94243	0.95678	0.950702	0.92701	0.94243	0.940667	0.89376	0.9108	0.901709	0.87583	0.89376	0.890022	0.83763	0.85713	0.852598	0.79292	0.8157	0.807964	0.747	0.7705	0.760618
5	0.94065	0.9556	0.95	0.92454	0.94065	0.925	0.88998	0.90766	0.9	0.87145	0.88998	0.875	0.83174	0.85201	0.85	0.78503	0.80881	0.8	0.73733	0.76173	0.75
Adjustment factor for round number of U5MR		0.900839				0.566742			0.625418					0.0285537			0.191581			0.629521			0.519262
Mortality due to AIDS _female_children
	Women				Children
Years since infection	Cumulative Mortality due to AIDS of women with HIV	Prob of dying from year 4 of infection			Cumulative Child Mortality due to AIDS with HIV	1Lx
1	0				0.376	0.812
2	0.01				0.502	0.561
3	0.03				0.561	0.4685
4	0.07	0			0.592	0.4235
5	0.12	0.0543478			0.616	0.396
6	0.19	0.130435			0.625	0.375
7	0.27	0.217391
8	0.36	0.315217
9	0.46	0.423913
10	0.56	0.532609
11	0.65	0.630435
12	0.73	0.717391
13	0.81	0.804348
14	0.86	0.858696
15	0.91	0.913043
16	0.94	0.945652
17	0.96	0.967391
18	0.98	0.98913
19	0.99	1
20	0.99	1
21	0.99	1
22	0.99	1
23	0.99	1
24	0.99	1
25	0.99	1
26	0.99	1
27	0.99	1
28	0.99	1
29	0.99	1
30	0.99	1

## Sheet: Corrected U5MR
Period	Uncorrected U5MR	Corrected U5MR							Correction factor
		50	75	100	125	150	200	250	50	75	100	125	150	200	250
0-4	118.7	130.028	128.005	125.632	124.906	123.762	122.775	122.134	0.912879	0.927311	0.944823	0.950312	0.959099	0.96681	0.971887
5-9	158.2	209.251	194.661	184.925	179.922	175.761	170.959	168.018	0.756031	0.812696	0.855483	0.879272	0.900085	0.92537	0.941566
10-14	156.7	224.901	198.95	187.707	179.387	175.041	168.475	164.615	0.69675	0.787636	0.834811	0.873531	0.895218	0.930109	0.951921
1-5	124.7	141.268	137.848	134.492	133.247	131.671	130.171	129.212	0.882718	0.904622	0.927196	0.935855	0.94706	0.957973	0.965077
6-10	155.7	213.28	195.774	185.023	179.13	174.638	169.218	165.931	0.730025	0.795305	0.841518	0.869203	0.891557	0.920117	0.938339
11-15	163.7	229.321	203.257	192.531	184.265	180.151	173.774	170.02	0.713846	0.805385	0.850253	0.888395	0.908682	0.942026	0.96283

## Sheet: HIV Neg U5MR 50
Survivals for births born to HIV- women
Year before survey		<5 deaths by cohort						Total <5
	Births	0	1	2	3	4	5	Deaths
0	438096	13977.7	4443.31	1495.42	870.053	652.212	289.363	21728.1
1	432374	13795.1	4391.67	1480.47	859.943	642.569	284.578	21454.4
2	427349	13634.8	4347.77	1463.27	847.228	631.944	278.73	21203.8
3	423077	13498.5	4297.25	1441.63	833.219	618.958	272.978	20962.6
4	418161	13341.7	4233.71	1417.8	816.097	606.184	267.37	20682.8
5	411978	13144.4	4163.71	1388.66	799.254	593.731	261.46	20351.2
6	405166	12927.1	4078.14	1360	782.835	580.606	255.939	19984.6
7	396840	12661.4	3993.98	1332.06	765.53	568.346	251.217	19572.5
8	388650	12400.1	3911.93	1302.62	749.366	557.86	247.27	19169.1
9	380666	12145.4	3825.45	1275.11	735.54	549.095	244.674	18775.2
10	372251	11876.9	3744.68	1251.59	723.983	543.332	244.321	18384.8
11	364391	11626.1	3675.59	1231.92	716.384	542.547	244.84	18037.4
12	357668	11411.6	3617.84	1218.99	715.349	543.7	246.084	17753.6
13	352048	11232.3	3579.87	1217.23	716.869	546.462	246.749	17539.5
14	348353	11114.4	3574.7	1219.82	720.511	547.939	244.826	17422.2
15	347850	11098.4	3582.29	1226.01	722.459	543.669	240.48	17413.3
16	348589	11121.9	3600.49	1229.33	716.828	534.017	233.964	17436.6
17	350360	11178.4	3610.22	1219.75	704.103	519.549	226.262	17458.3
18	351307	11208.7	3582.09	1198.09	685.027	502.444	0	17176.3
19	348569	11121.3	3518.49	1165.63	662.473	0	0	16467.9
20	342381	10923.9	3423.17	1127.26	0	0	0	15474.3
21	333105	10627.9	3310.47	0	0	0	0	13938.4
22	322138	10278	0	0	0	0	0	10278
Note:
Births=total births minus number of mothers in need of PMTCT
# of surviving children by age= births* survival ratio from the model life table

## Sheet: HIV Pos Neg U5MR 50
Survivals for HIV- births (born to HIV+ women)
Year		<5 deaths by cohort						Total <5	Prob Mom	Deaths	Deaths
before survey	Births	0	1	2	3	4	5	Deaths	Dead	Reported	Unreported
0	51586	1645.88	523.59	175.794	101.278	75.4138	33.7013	2555.66	0	2444.2	111.461
1	50950	1625.59	516.263	172.333	99.4333	74.8383	33.6508	2522.11	0.0543478	2247.97	274.14
2	50237	1602.84	506.099	169.195	98.6744	74.726	33.6339	2485.17	0.130435	2009.91	475.254
3	49248	1571.29	496.881	167.903	98.5264	74.6885	33.7702	2443.06	0.217391	1749.88	693.175
4	48351	1542.67	493.089	167.651	98.477	74.9911	34.0617	2410.94	0.315217	1483.06	927.874
5	47982	1530.89	492.349	167.567	98.876	75.6384	34.2955	2399.62	0.423913	1221.56	1178.06
6	47910	1528.6	492.103	168.246	99.7294	76.1578	34.3911	2399.22	0.532609	977.129	1422.09
7	47886	1527.83	494.096	169.698	100.414	76.3699	34.1663	2402.58	0.630435	760.157	1642.42
8	48080	1534.02	498.361	170.864	100.694	75.8708	33.124	2412.93	0.717391	569.136	1843.8
9	48495	1547.26	501.783	171.34	100.036	73.5562	30.6011	2424.58	0.804348	396.696	2027.88
10	48828	1557.89	503.181	170.22	96.984	67.9537	26.2161	2422.44	0.858696	277.043	2145.4
11	48964	1562.22	499.892	165.027	89.5971	58.2164	20.4005	2395.36	0.913043	169.369	2225.99
12	48644	1552.01	484.642	152.457	76.7584	45.3019	14.3193	2325.49	0.945652	101.809	2223.68
13	47160	1504.67	447.729	130.611	59.7307	31.7979	9.02903	2183.56	0.967391	53.9318	2129.63
14	43568	1390.06	383.572	101.637	41.9256	20.0501	5.18212	1942.43	0.98913	15.1094	1927.32
15	37325	1190.88	298.482	71.3402	26.4362	11.5076	2.76033	1601.4	1	0	1601.4
16	29045	926.698	209.508	44.9835	15.1728	6.12968	1.39562	1203.89	1	0	1203.89
17	20387	650.459	132.105	25.8178	8.082	3.09916	0.685518	820.249	1	0	820.249
18	12855	410.146	75.8204	13.7522	4.08624	1.52228	0	505.327	1	0	505.327
19	7378	235.399	40.3868	6.9531	2.00713	0	0	284.746	1	0	284.746
20	3930	125.389	20.4195	3.41531	0	0	0	149.224	1	0	149.224
21	1987	63.3964	10.0299	0	0	0	0	73.4263	1	0	73.4263
22	976	31.1398	0	0	0	0	0	31.1398	1	0	31.1398
Note: Births = Number of mothers in need of PMTCT - Infants newly infected

## Sheet: HIV Pos Pos U5MR 50
Survivals for HIV+ births (born to HIV+ women)
Year		<5 deaths by cohort						Total <5	Prob Mom	Deaths	Deaths
before survey	Births	0	1	2	3	4	5	Deaths	Dead	Reported	Unreported
0	21769	4092.57	5388.22	1958.04	957.96	587.702	444.885	13429.4	0	12299	1130.33		511451
1	21467	4035.8	5313.17	1969.14	961.695	582.587	443.835	13306.2	0.0543478	11179.3	2126.93
2	21168	3979.58	5343.29	1976.82	953.325	581.212	441.567	13275.8	0.130435	9979.94	3295.85
3	21288	4002.14	5364.12	1959.61	951.075	578.242	440.034	13295.2	0.217391	8716.86	4578.37
4	21371	4017.75	5317.44	1954.99	946.215	576.235	439.341	13252	0.315217	7326.83	5925.13
5	21185	3982.78	5304.89	1945	942.93	575.327	436.464	13187.4	0.423913	5933.41	7253.98
6	21135	3973.38	5277.78	1938.24	941.445	571.56	431.109	13133.5	0.532609	4657.82	8475.7
7	21027	3953.08	5259.45	1935.19	935.28	564.547	421.827	13069.4	0.630435	3530.09	9539.29
8	20954	3939.35	5251.17	1922.52	923.805	552.392	401.94	12991.2	0.717391	2535.82	10455.4
9	20921	3933.15	5216.78	1898.93	903.915	526.35	364.098	12843.2	0.804348	1742.05	11101.2
10	20784	3907.39	5152.78	1858.05	861.3	476.795	307.419	12563.7	0.858696	1134.45	11429.3		441863
11	20529	3859.45	5041.84	1770.45	780.21	402.572	235.326	12089.8	0.913043	675.83	11414
12	20087	3776.36	4804.14	1603.76	658.755	308.165	161.973	11313.2	0.945652	379.326	10933.8
13	19140	3598.32	4351.84	1354.11	504.27	212.107	100.275	10120.9	0.967391	164.639	9956.28
14	17338	3259.54	3674.39	1036.55	347.085	131.312	56.217	8505.1	0.98913	35.4298	8469.67
15	14639	2752.13	2812.71	713.452	214.875	73.6175	29.253	6596.04	1	0	6596.04
16	11206	2106.73	1935.96	441.687	120.465	38.3075	14.322	4657.47	1	0	4657.47
17	7713	1450.04	1198.53	247.622	62.685	18.755	6.762	2984.39	1	0	2984.39
18	4775	897.7	671.927	128.852	30.69	8.855	0	1738.02	1	0	1738.02
19	2677	503.276	349.643	63.085	14.49	0	0	930.494	1	0	930.494
20	1393	261.884	171.182	29.785	0	0	0	462.851	1	0	462.851		347704
21	682	128.216	80.822	0	0	0	0	209.038	1	0	209.038
22	322	60.536	0	0	0	0	0	60.536	1	0	60.536
Note: Births = infants newly infected

## Sheet: Summary U5MR 50
Year before survey	HIV Negative			HIV +ve Mother, -ve Child			HIV +ve Mother, +e Child			Births		< 5 Deaths		Bias (Reported U5MR/True U5MR)	% of Underreport
	Births	<5 Deaths	Prob Mom Dead	Births	<5 Deaths	Prob Mom Dead	Births	<5 Deaths	Prob Mom Dead	Reported	Unreported	Reported	Unreported
0	438096	21728.1	0	51586	2555.66	0	21769	13429.4	0	511451	0	36471.3	1241.79
1	432374	21454.4	0	50950	2522.11	0.0543478	21467	13306.2	0.0543478	500855	3935.71	34881.6	2401.07
2	427349	21203.8	0	50237	2485.17	0.130435	21168	13275.8	0.130435	489440	9313.7	33193.6	3771.11
3	423077	20962.6	0	49248	2443.06	0.217391	21288	13295.2	0.217391	478279	15333.9	31429.3	5271.55
4	418161	20682.8	0	48351	2410.94	0.315217	21371	13252	0.315217	465905	21977.6	29492.7	6853.01	0.912879	0.0871213
5	411978	20351.2	0	47982	2399.62	0.423913	21185	13187.4	0.423913	451824	29320.8	27506.2	8432.03	0.882718	0.117282
6	405166	19984.6	0	47910	2399.22	0.532609	21135	13133.5	0.532609	437437	36774	25619.5	9897.79
7	396840	19572.5	0	47886	2402.58	0.630435	21027	13069.4	0.630435	422308	43445.2	23862.8	11181.7
8	388650	19169.1	0	48080	2412.93	0.717391	20954	12991.2	0.717391	408160	49524.4	22274.1	12299.2
9	380666	18775.2	0	48495	2424.58	0.804348	20921	12843.2	0.804348	394247	55834.6	20914	13129.1	0.756031	0.243969
10	372251	18384.8	0	48828	2422.44	0.858696	20784	12563.7	0.858696	382087	59775.5	19796.3	13574.7	0.730025	0.269975
11	364391	18037.4	0	48964	2395.36	0.913043	20529	12089.8	0.913043	370434	63450.1	18882.6	13640
12	357668	17753.6	0	48644	2325.49	0.945652	20087	11313.2	0.945652	361403	64995.6	18234.7	13157.5
13	352048	17539.5	0	47160	2183.56	0.967391	19140	10120.9	0.967391	354210	64138	17758	12085.9
14	348353	17422.2	0	43568	1942.43	0.98913	17338	8505.1	0.98913	349015	60244	17472.7	10397	0.69675	0.30325
15	347850	17413.3	0	37325	1601.4	1	14639	6596.04	1	347850	51964	17413.3	8197.44	0.713846	0.286154
16	348589	17436.6	0	29045	1203.89	1	11206	4657.47	1	348589	40251	17436.6	5861.36
17	350360	17458.3	0	20387	820.249	1	7713	2984.39	1	350360	28100	17458.3	3804.64
18	351307	17176.3	0	12855	505.327	1	4775	1738.02	1	351307	17630	17176.3	2243.35
19	348569	16467.9	0	7378	284.746	1	2677	930.494	1	348569	10055	16467.9	1215.24	0.869129	0.130871
20	342381	15474.3	0	3930	149.224	1	1393	462.851	1	342381	5323	15474.3	612.075	0.909503	0.090497
21	333105	13938.4	0	1987	73.4263	1	682	209.038	1	333105	2669	13938.4	282.464
22	322138	10278	0	976	31.1398	1	322	60.536	1	322138	1298	10278	91.6758

## Sheet: HIV Neg U5MR 75
Survivals for births born to HIV- women
Year		<5 deaths by cohort						Total <5
before survey	Births	0	1	2	3	4	5	Deaths
0	438096	19723.5	2126.7	1994.37	1141.17	848.576	6454.43	32288.7
1	432374	19465.9	2101.99	1974.44	1127.91	836.029	6347.71	31854
2	427349	19239.7	2080.97	1951.5	1111.23	822.205	6217.27	31422.8
3	423077	19047.3	2056.79	1922.64	1092.86	805.309	6088.95	31013.9
4	418161	18826	2026.38	1890.85	1070.4	788.689	5963.87	30566.2
5	411978	18547.6	1992.87	1851.99	1048.31	772.487	5832.03	30045.3
6	405166	18241	1951.92	1813.77	1026.77	755.41	5708.89	29497.7
7	396840	17866.1	1911.64	1776.51	1004.07	739.46	5603.56	28901.4
8	388650	17497.4	1872.37	1737.24	982.873	725.817	5515.51	28331.2
9	380666	17137.9	1830.98	1700.56	964.739	714.412	5457.62	27806.3
10	372251	16759.1	1792.32	1669.18	949.58	706.914	5449.74	27326.8
11	364391	16405.2	1759.25	1642.96	939.613	705.893	5461.32	26914.3
12	357668	16102.6	1731.6	1625.71	938.257	707.393	5489.07	26594.6
13	352048	15849.5	1713.43	1623.36	940.25	710.987	5503.9	26341.5
14	348353	15683.2	1710.96	1626.81	945.027	712.909	5461.01	26139.9
15	347850	15660.5	1714.59	1635.08	947.581	707.352	5364.06	26029.2
16	348589	15693.8	1723.3	1639.5	940.196	694.795	5218.73	25910.3
17	350360	15773.5	1727.96	1626.72	923.505	675.971	5046.91	25774.6
18	351307	15816.2	1714.49	1597.84	898.485	653.716	0	20680.7
19	348569	15692.9	1684.06	1554.55	868.904	0	0	19800.4
20	342381	15414.3	1638.43	1503.37	0	0	0	18556.1
21	333105	14996.7	1584.49	0	0	0	0	16581.2
22	322138	14503	0	0	0	0	0	14503
Note:
Births=total births minus number of mothers in need of PMTCT
# of survival children by age= births* survival ratio from the model life table

## Sheet: HIV Pos Neg U5MR 75
Survivals for HIV- births (born to HIV+ women)
Year		<5 deaths by cohort						Total <5	Prob Mom	Deaths	Deaths
before survey	Births	0	1	2	3	4	5	Deaths	Dead	Reported	Unreported
0	51586	2322.45	250.606	234.449	132.837	98.1189	751.731	3790.19	0	3367.52	422.675
1	50950	2293.82	247.099	229.833	130.417	97.3701	750.603	3749.14	0.0543478	3060.12	689.022
2	50237	2261.72	242.234	225.647	129.422	97.224	750.227	3706.47	0.130435	2708.06	998.409
3	49248	2217.19	237.822	223.925	129.228	97.1753	753.266	3658.61	0.217391	2336.24	1322.37
4	48351	2176.81	236.007	223.589	129.163	97.5689	759.768	3622.9	0.315217	1955.06	1667.84
5	47982	2160.2	235.653	223.477	129.686	98.4111	764.985	3612.41	0.423913	1601.19	2011.22
6	47910	2156.95	235.535	224.382	130.806	99.0869	767.116	3613.88	0.532609	1264.9	2348.98
7	47886	2155.87	236.489	226.319	131.704	99.3628	762.102	3611.85	0.630435	976.519	2635.33
8	48080	2164.61	238.53	227.873	132.071	98.7135	738.853	3600.65	0.717391	731.548	2869.1
9	48495	2183.29	240.168	228.508	131.208	95.702	682.577	3561.45	0.804348	498.644	3062.81
10	48828	2198.28	240.837	227.014	127.205	88.4127	584.768	3466.52	0.858696	349.016	3117.5
11	48964	2204.41	239.263	220.089	117.516	75.7438	455.046	3312.06	0.913043	213.145	3098.92
12	48644	2190	231.964	203.325	100.677	58.9411	319.402	3104.31	0.945652	128.796	2975.51
13	47160	2123.19	214.296	174.19	78.3432	41.3714	201.398	2832.79	0.967391	71.5637	2761.22
14	43568	1961.47	183.589	135.549	54.9899	26.0867	115.591	2477.28	0.98913	21.3204	2455.96
15	37325	1680.41	142.863	95.1431	34.6738	14.9722	61.5711	2029.63	1	0	2029.63
16	29045	1307.63	100.277	59.9924	19.9007	7.97516	31.1302	1526.91	1	0	1526.91
17	20387	917.842	63.2294	34.432	10.6004	4.03223	15.2909	1045.43	1	0	1045.43
18	12855	578.744	36.2899	18.3407	5.35954	1.9806	0	640.715	1	0	640.715
19	7378	332.165	19.3303	9.27303	2.63257	0	0	363.4	1	0	363.4
20	3930	176.932	9.77338	4.55485	0	0	#REF!	#REF!	1	#REF!	#REF!
21	1987	89.4566	4.80061	0	0	#REF!	0	#REF!	1	#REF!	#REF!
22	976	43.9404	0	0	#REF!	0	0	#REF!	1	#REF!	#REF!
Note: Births = Number of mothers in need of PMTCT - Infants newly infected

## Sheet: HIV Pos Pos U5MR 75
Survivals for HIV+ births (born to HIV+ women)
Year		<5 deaths by cohort						Total <5	Prob Mom	Deaths	Deaths
before survey	Births	0	1	2	3	4	5	Deaths	Dead	Reported	Unreported
0	21769	4092.57	5388.22	1958.04	957.96	587.702	444.885	13429.4	0	12299	1130.33		511451
1	21467	4035.8	5313.17	1969.14	961.695	582.587	443.835	13306.2	0.0543478	11179.3	2126.93
2	21168	3979.58	5343.29	1976.82	953.325	581.212	441.567	13275.8	0.130435	9979.94	3295.85
3	21288	4002.14	5364.12	1959.61	951.075	578.242	440.034	13295.2	0.217391	8716.86	4578.37
4	21371	4017.75	5317.44	1954.99	946.215	576.235	439.341	13252	0.315217	7326.83	5925.13
5	21185	3982.78	5304.89	1945	942.93	575.327	436.464	13187.4	0.423913	5933.41	7253.98
6	21135	3973.38	5277.78	1938.24	941.445	571.56	431.109	13133.5	0.532609	4657.82	8475.7
7	21027	3953.08	5259.45	1935.19	935.28	564.547	421.827	13069.4	0.630435	3530.09	9539.29
8	20954	3939.35	5251.17	1922.52	923.805	552.392	401.94	12991.2	0.717391	2535.82	10455.4
9	20921	3933.15	5216.78	1898.93	903.915	526.35	364.098	12843.2	0.804348	1742.05	11101.2
10	20784	3907.39	5152.78	1858.05	861.3	476.795	307.419	12563.7	0.858696	1134.45	11429.3		441863
11	20529	3859.45	5041.84	1770.45	780.21	402.572	235.326	12089.8	0.913043	675.83	11414
12	20087	3776.36	4804.14	1603.76	658.755	308.165	161.973	11313.2	0.945652	379.326	10933.8
13	19140	3598.32	4351.84	1354.11	504.27	212.107	100.275	10120.9	0.967391	164.639	9956.28
14	17338	3259.54	3674.39	1036.55	347.085	131.312	56.217	8505.1	0.98913	35.4298	8469.67
15	14639	2752.13	2812.71	713.452	214.875	73.6175	29.253	6596.04	1	0	6596.04
16	11206	2106.73	1935.96	441.687	120.465	38.3075	14.322	4657.47	1	0	4657.47
17	7713	1450.04	1198.53	247.622	62.685	18.755	6.762	2984.39	1	0	2984.39
18	4775	897.7	671.927	128.852	30.69	8.855	0	1738.02	1	0	1738.02
19	2677	503.276	349.643	63.085	14.49	0	0	930.494	1	0	930.494
20	1393	261.884	171.182	29.785	0	0	0	462.851	1	0	462.851		347704
21	682	128.216	80.822	0	0	0	0	209.038	1	0	209.038
22	322	60.536	0	0	0	0	0	60.536	1	0	60.536
Note: Births = infants newly infected

[truncated: 21 more sheets: Summary U5MR 75, HIV Neg U5MR 100, HIV Pos Neg U5MR 100, HIV Pos Pos U5MR 100, Summary U5MR 100, HIV Neg U5MR 125, HIV Pos Neg U5MR 125, HIV Pos Pos U5MR 125, Summary U5MR 125, HIV Neg U5MR 150, HIV Pos Neg U5MR 150, HIV Pos Pos U5MR 150, Summary U5MR 150, HIV Neg U5MR 200, HIV Pos Neg U5MR 200, HIV Pos Pos U5MR 200, Summary U5MR 200, HIV Neg U5MR 250, HIV Pos Neg U5MR 250, HIV Pos Pos U5MR 250 …]
